# Supplementary material for: Fractionation of parietal function in bistable perception probed with concurrent TMS-EEG
Source: Sci Data. 2016 Aug 16;3:160065. doi: 10.1038/sdata.2016.65 (PMC4986540; doi:10.1038/sdata.2016.65)
Supplement: Supplementary file 1 [file sdata201665-isa1.zip]

Archive with 5 entries (5 files):
- i_Investigation.txt
- s_study_Schauer.txt
- a_visual_Schauer.txt
- a_MRI_Schauer.txt
- a_EEG_Schauer.txt
