# Supplementary material for: Fractionation of parietal function in bistable perception probed with concurrent TMS-EEG
Source: Sci Data. 2016 Aug 16;3:160065. doi: 10.1038/sdata.2016.65 (PMC4986540; doi:10.1038/sdata.2016.65)
Supplement: Supplementary file 1 [file sdata201665-isa1.zip › i_Investigation.txt]

# Investigation File generated for Scientific Data with Investigation File Authoring Tool version 0.1.0 on 12/07/2016 - This metadata file is CC0
ONTOLOGY SOURCE REFERENCE
Term Source Name	NCBITAXON	UBERON	PATO	UO	OBI	XCO	NCIT	ERO
Term Source File	http://data.bioontology.org/ontologies/NCBITAXON	http://data.bioontology.org/ontologies/UBERON	http://data.bioontology.org/ontologies/PATO	http://data.bioontology.org/ontologies/UO	http://data.bioontology.org/ontologies/OBI	http://data.bioontology.org/ontologies/XCO	http://data.bioontology.org/ontologies/NCIT	http://data.bioontology.org/ontologies/ERO
Term Source Version	2015AA	releases/2014-06-15	unknown	unknown	2014-08-18	4.15	16.03d	2013-08-02
Term Source Description	National Center for Biotechnology Information (NCBI) Organismal Classification	Uber Anatomy Ontology	Phenotypic Quality Ontology	Units of Measurement Ontology	Ontology for Biomedical Investigations	Experimental Conditions Ontology	National Cancer Institute Thesaurus	Eagle-I Research Resource Ontology
INVESTIGATION
Investigation Identifier
Investigation Title
Investigation Description
Investigation Submission Date
Investigation Public Release Date
INVESTIGATION PUBLICATIONS
Investigation PubMed ID
Investigation Publication DOI
Investigation Publication Author List
Investigation Publication Title
Investigation Publication Status
Investigation Publication Status Term Accession Number
Investigation Publication Status Term Source REF
INVESTIGATION CONTACTS
Investigation Person Last Name
Investigation Person Mid Initials
Investigation Person First Name
Investigation Person Address
Investigation Person Phone
Investigation Person Fax
Investigation Person Email
Investigation Person Affiliation
Investigation Person Roles
Investigation Person Roles Term Accession Number
Investigation Person Roles Term Source REF
STUDY
Study Identifier	10.1038/sdata.2016.65
Study Title	Fractionation of parietal function in bistable perception probed with concurrent TMS-EEG
Study Submission Date	04/03/2016
Study Public Release Date	16/08/2016
Study Description	http://www.nature.com/articles/sdata201665#abstract
Study File Name	s_study_Schauer.txt
Comment[Subject Keywords]	///;///;///;///;///
Comment[Manuscript Licence]	CC BY-4.0
Comment[Experimental Metadata Licence]	CC0
Comment[Supplementary Information File Name]	
Comment[Supplementary Information File Type]	x-zip-compressed
Comment[Supplementary Information File URL]	http://www.nature.com/articles/sdata201665#supplementary-information
Comment[Data Repository]	Dryad Digital Repository
Comment[Data Record Accession]	doi:10.5061/dryad.1nr07
Comment[Data Record URI]	http://dx.doi.org/10.5061/dryad.1nr07
STUDY DESIGN DESCRIPTORS
Study Design Type	repeated measure design	individual comparison design
Study Design Type Term Accession Number	OBI:0500002	""
Study Design Type Term Source REF	OBI	""
STUDY PUBLICATIONS
Study PubMed ID
Study Publication DOI
Study Publication Author List
Study Publication Title
Study Publication Status
Study Publication Status Term Accession Number
Study Publication Status Term Source REF
STUDY FACTORS
Study Factor Name	TMS site	stimulus
Study Factor Type	stimulus location	visual stimulus
Study Factor Type Term Accession Number	""	XCO:0000049
Study Factor Type Term Source REF	""	XCO
STUDY ASSAYS
Study Assay Measurement Type	Visual Psychophysics	nuclear magnetic resonance assay	Visual Psychophysics
Study Assay Measurement Type Term Accession Number	NCIT:C19122	OBI:0000182	NCIT:C19122
Study Assay Measurement Type Term Source REF	NCIT	ERO	NCIT
Study Assay Technology Type	transcranial magnetic stimulation	MRI Scanner	electroencephalography
Study Assay Technology Type Term Accession Number	ERO:0000679	ERO:MRI_Scanner	ERO:0001337
Study Assay Technology Type Term Source REF	ERO	ERO	ERO
Study Assay Technology Platform	""	""	""
Study Assay File Name	a_visual_Schauer.txt	a_MRI_Schauer.txt	a_EEG_Schauer.txt
STUDY PROTOCOLS
Study Protocol Name	Participants	Visual stimuli and apparatus	Experimental design	Magnetic Resonance Imaging	EEG recording and preprocessing
Study Protocol Type	selection	stereoscopy	study design	nuclear magnetic resonance assay	electroencephalography
Study Protocol Type Term Accession Number	OBI:0001928	""	OBI:0500000	OBI:0000182	ERO:0001337
Study Protocol Type Term Source REF	OBI	""	OBI	ERO	ERO
Study Protocol Description					
Study Protocol URI	""	""	""	""	""
Study Protocol Version					
Study Protocol Parameters Name	""	stimulus display monitor; monitor refresh rate	""	instrument; manufacturer; magnetic field strength; coil type; number of coils; MRI assay; field of view; volumes; matrix size; voxel resolution; repetition time; echo time; pulse sequence type; flip angle value; band width; number of slices; slice orientation; slice thickness; acquisition time	electrode layout; data acquisition rate
Study Protocol Parameters Name Term Accession Number	""	""	""	""	""
Study Protocol Parameters Name Term Source REF	""	""	""	""	""
Study Protocol Components Name	""	""	""	""	""
Study Protocol Components Type	""	""	""	""	""
Study Protocol Components Type Term Accession Number	""	""	""	""	""
Study Protocol Components Type Term Source REF	""	""	""	""	""
STUDY CONTACTS
Study Person Last Name	Schauer	Chang	Schwartzman	Rae	Iriye	Seth	Kanai
Study Person First Name	Georg	Acer	David	Charlotte L.	Heather	Anil K.	Ryota
Study Person Mid Initials							
Study Person Email	georg.schauer@cin.uni-tuebingen.de	""	""	""	""	""	""
Study Person Phone							
Study Person Fax							
Study Person Address							
Study Person Affiliation	Sackler Centre for Consciousness Science, University of Sussex, Brighton BN1 9RH, UK	Sackler Centre for Consciousness Science, University of Sussex, Brighton BN1 9RH, UK	Sackler Centre for Consciousness Science, University of Sussex, Brighton BN1 9RH, UK	Sackler Centre for Consciousness Science, University of Sussex, Brighton BN1 9RH, UK	Sackler Centre for Consciousness Science, University of Sussex, Brighton BN1 9RH, UK	Sackler Centre for Consciousness Science, University of Sussex, Brighton BN1 9RH, UK	Sackler Centre for Consciousness Science, University of Sussex, Brighton BN1 9RH, UK
Study Person Roles							
Study Person Roles Term Accession Number							
Study Person Roles Term Source REF							
Comment[Study Person ORCID]							
Comment[Funder]							
Comment[FundRef ID]							
Comment[Funder Term Source REF]							
Comment[Grant Identifier]							
