# Supplementary material for: Fractionation of parietal function in bistable perception probed with concurrent TMS-EEG
Source: Sci Data. 2016 Aug 16;3:160065. doi: 10.1038/sdata.2016.65 (PMC4986540; doi:10.1038/sdata.2016.65)
Supplement: Supplementary file 1 [file sdata201665-isa1.zip › s_study_Schauer.txt]

Source Name	Characteristics[organism]	Term Source REF	Term Accession Number	Characteristics[organism part]	Term Source REF	Term Accession Number	Characteristics[development stage]	Term Source REF	Term Accession Number	Characteristics[sex]	Term Source REF	Term Accession Number	Characteristics[age at scan]	Unit	Term Source REF	Term Accession Number	Characteristics[handedness]	Protocol REF	Sample Name
Sussex Human population	Homo sapiens	NCBITAXON	NCBITaxon:9606	parietal cortex	UBERON	UBERON:0016530	prime adult stage	UBERON	UBERON:0018241	female	PATO	PATO:0000383	25	year	UO	UO:0000036	Left	Participants	Participant_No_74
Sussex Human population	Homo sapiens	NCBITAXON	NCBITaxon:9606	parietal cortex	UBERON	UBERON:0016530	prime adult stage	UBERON	UBERON:0018241	female	PATO	PATO:0000383	21	year	UO	UO:0000036	Right	Participants	Participant_No_79
Sussex Human population	Homo sapiens	NCBITAXON	NCBITaxon:9606	parietal cortex	UBERON	UBERON:0016530	prime adult stage	UBERON	UBERON:0018241	male	PATO	PATO:0000384	30	year	UO	UO:0000036	Right	Participants	Participant_No_32
Sussex Human population	Homo sapiens	NCBITAXON	NCBITaxon:9606	parietal cortex	UBERON	UBERON:0016530	prime adult stage	UBERON	UBERON:0018241	female	PATO	PATO:0000383	21	year	UO	UO:0000036	Right	Participants	Participant_No_41
Sussex Human population	Homo sapiens	NCBITAXON	NCBITaxon:9606	parietal cortex	UBERON	UBERON:0016530	prime adult stage	UBERON	UBERON:0018241	female	PATO	PATO:0000383	24	year	UO	UO:0000036	Right	Participants	Participant_No_73
Sussex Human population	Homo sapiens	NCBITAXON	NCBITaxon:9606	parietal cortex	UBERON	UBERON:0016530	prime adult stage	UBERON	UBERON:0018241	female	PATO	PATO:0000383	23	year	UO	UO:0000036	Right	Participants	Participant_No_36
Sussex Human population	Homo sapiens	NCBITAXON	NCBITaxon:9606	parietal cortex	UBERON	UBERON:0016530	prime adult stage	UBERON	UBERON:0018241	female	PATO	PATO:0000383	26	year	UO	UO:0000036	Right	Participants	Participant_No_88
Sussex Human population	Homo sapiens	NCBITAXON	NCBITaxon:9606	parietal cortex	UBERON	UBERON:0016530	prime adult stage	UBERON	UBERON:0018241	male	PATO	PATO:0000384	30	year	UO	UO:0000036	Right	Participants	Participant_No_81
Sussex Human population	Homo sapiens	NCBITAXON	NCBITaxon:9606	parietal cortex	UBERON	UBERON:0016530	prime adult stage	UBERON	UBERON:0018241	female	PATO	PATO:0000383	23	year	UO	UO:0000036	Right	Participants	Participant_No_80
Sussex Human population	Homo sapiens	NCBITAXON	NCBITaxon:9606	parietal cortex	UBERON	UBERON:0016530	prime adult stage	UBERON	UBERON:0018241	female	PATO	PATO:0000383	25	year	UO	UO:0000036	Left	Participants	Participant_No_26
Sussex Human population	Homo sapiens	NCBITAXON	NCBITaxon:9606	parietal cortex	UBERON	UBERON:0016530	prime adult stage	UBERON	UBERON:0018241	male	PATO	PATO:0000384	29	year	UO	UO:0000036	Right	Participants	Participant_No_87
Sussex Human population	Homo sapiens	NCBITAXON	NCBITaxon:9606	parietal cortex	UBERON	UBERON:0016530	prime adult stage	UBERON	UBERON:0018241	female	PATO	PATO:0000383	30	year	UO	UO:0000036	Right	Participants	Participant_No_35
Sussex Human population	Homo sapiens	NCBITAXON	NCBITaxon:9606	parietal cortex	UBERON	UBERON:0016530	prime adult stage	UBERON	UBERON:0018241	female	PATO	PATO:0000383	25	year	UO	UO:0000036	Right	Participants	Participant_No_34
Sussex Human population	Homo sapiens	NCBITAXON	NCBITaxon:9606	parietal cortex	UBERON	UBERON:0016530	prime adult stage	UBERON	UBERON:0018241	male	PATO	PATO:0000384	22	year	UO	UO:0000036	Right	Participants	Participant_No_17
Sussex Human population	Homo sapiens	NCBITAXON	NCBITaxon:9606	parietal cortex	UBERON	UBERON:0016530	prime adult stage	UBERON	UBERON:0018241	male	PATO	PATO:0000384	21	year	UO	UO:0000036	Right	Participants	Participant_No_71
Sussex Human population	Homo sapiens	NCBITAXON	NCBITaxon:9606	parietal cortex	UBERON	UBERON:0016530	prime adult stage	UBERON	UBERON:0018241	male	PATO	PATO:0000384	24	year	UO	UO:0000036	Left	Participants	Participant_No_75
