# Supplementary material for: Fractionation of parietal function in bistable perception probed with concurrent TMS-EEG
Source: Sci Data. 2016 Aug 16;3:160065. doi: 10.1038/sdata.2016.65 (PMC4986540; doi:10.1038/sdata.2016.65)
Supplement: Supplementary file 1 [file sdata201665-isa1.zip › a_visual_Schauer.txt]

Sample Name	Protocol REF	Parameter Value[stimulus display monitor]	Parameter Value[monitor refresh rate]	Unit	Term Source REF	Term Accession Number	Assay Name	Raw Data File	Comment[Data Repository]	Comment[Data Record Accession]	Comment[Data Record URI]	Factor Value[TMS site]	Factor Value[stimulus]
Participant_No_74	Visual stimuli and apparatus	19 inch Lacie CRT monitor	120	hertz	UO	UO:0000106	Participant_No_74_behavioural	psychophysics_participant_74.mat	Dryad Digital Repository	doi:10.5061/dryad.1nr07	http://dx.doi.org/10.5061/dryad.1nr07	ant-SPLr (MNI: x = 36, y = -45, z = 51)	bistable
Participant_No_79	Visual stimuli and apparatus	19 inch Lacie CRT monitor	120	hertz	UO	UO:0000106	Participant_No_79_behavioural	psychophysics_participant_79.mat	Dryad Digital Repository	doi:10.5061/dryad.1nr07	http://dx.doi.org/10.5061/dryad.1nr07	ant-SPLr (MNI: x = 36, y = -45, z = 51)	bistable
Participant_No_32	Visual stimuli and apparatus	19 inch Lacie CRT monitor	120	hertz	UO	UO:0000106	Participant_No_32_behavioural	psychophysics_participant_32.mat	Dryad Digital Repository	doi:10.5061/dryad.1nr07	http://dx.doi.org/10.5061/dryad.1nr07	ant-SPLr (MNI: x = 36, y = -45, z = 51)	bistable
Participant_No_41	Visual stimuli and apparatus	19 inch Lacie CRT monitor	120	hertz	UO	UO:0000106	Participant_No_41_behavioural	psychophysics_participant_41.mat	Dryad Digital Repository	doi:10.5061/dryad.1nr07	http://dx.doi.org/10.5061/dryad.1nr07	ant-SPLr (MNI: x = 36, y = -45, z = 51)	bistable
Participant_No_73	Visual stimuli and apparatus	19 inch Lacie CRT monitor	120	hertz	UO	UO:0000106	Participant_No_73_behavioural	psychophysics_participant_73.mat	Dryad Digital Repository	doi:10.5061/dryad.1nr07	http://dx.doi.org/10.5061/dryad.1nr07	ant-SPLr (MNI: x = 36, y = -45, z = 51)	bistable
Participant_No_36	Visual stimuli and apparatus	19 inch Lacie CRT monitor	120	hertz	UO	UO:0000106	Participant_No_36_behavioural	psychophysics_participant_36.mat	Dryad Digital Repository	doi:10.5061/dryad.1nr07	http://dx.doi.org/10.5061/dryad.1nr07	ant-SPLr (MNI: x = 36, y = -45, z = 51)	bistable
Participant_No_88	Visual stimuli and apparatus	19 inch Lacie CRT monitor	120	hertz	UO	UO:0000106	Participant_No_88_behavioural	psychophysics_participant_88.mat	Dryad Digital Repository	doi:10.5061/dryad.1nr07	http://dx.doi.org/10.5061/dryad.1nr07	ant-SPLr (MNI: x = 36, y = -45, z = 51)	bistable
Participant_No_81	Visual stimuli and apparatus	19 inch Lacie CRT monitor	120	hertz	UO	UO:0000106	Participant_No_81_behavioural	psychophysics_participant_81.mat	Dryad Digital Repository	doi:10.5061/dryad.1nr07	http://dx.doi.org/10.5061/dryad.1nr07	ant-SPLr (MNI: x = 36, y = -45, z = 51)	bistable
Participant_No_80	Visual stimuli and apparatus	19 inch Lacie CRT monitor	120	hertz	UO	UO:0000106	Participant_No_80_behavioural	psychophysics_participant_80.mat	Dryad Digital Repository	doi:10.5061/dryad.1nr07	http://dx.doi.org/10.5061/dryad.1nr07	ant-SPLr (MNI: x = 36, y = -45, z = 51)	bistable
Participant_No_26	Visual stimuli and apparatus	19 inch Lacie CRT monitor	120	hertz	UO	UO:0000106	Participant_No_26_behavioural	psychophysics_participant_26.mat	Dryad Digital Repository	doi:10.5061/dryad.1nr07	http://dx.doi.org/10.5061/dryad.1nr07	ant-SPLr (MNI: x = 36, y = -45, z = 51)	bistable
Participant_No_87	Visual stimuli and apparatus	19 inch Lacie CRT monitor	120	hertz	UO	UO:0000106	Participant_No_87_behavioural	psychophysics_participant_87.mat	Dryad Digital Repository	doi:10.5061/dryad.1nr07	http://dx.doi.org/10.5061/dryad.1nr07	ant-SPLr (MNI: x = 36, y = -45, z = 51)	bistable
Participant_No_35	Visual stimuli and apparatus	19 inch Lacie CRT monitor	120	hertz	UO	UO:0000106	Participant_No_35_behavioural	psychophysics_participant_35.mat	Dryad Digital Repository	doi:10.5061/dryad.1nr07	http://dx.doi.org/10.5061/dryad.1nr07	ant-SPLr (MNI: x = 36, y = -45, z = 51)	bistable
Participant_No_34	Visual stimuli and apparatus	19 inch Lacie CRT monitor	120	hertz	UO	UO:0000106	Participant_No_34_behavioural	psychophysics_participant_34.mat	Dryad Digital Repository	doi:10.5061/dryad.1nr07	http://dx.doi.org/10.5061/dryad.1nr07	ant-SPLr (MNI: x = 36, y = -45, z = 51)	bistable
Participant_No_17	Visual stimuli and apparatus	19 inch Lacie CRT monitor	120	hertz	UO	UO:0000106	Participant_No_17_behavioural	psychophysics_participant_17.mat	Dryad Digital Repository	doi:10.5061/dryad.1nr07	http://dx.doi.org/10.5061/dryad.1nr07	ant-SPLr (MNI: x = 36, y = -45, z = 51)	bistable
Participant_No_71	Visual stimuli and apparatus	19 inch Lacie CRT monitor	120	hertz	UO	UO:0000106	Participant_No_71_behavioural	psychophysics_participant_71.mat	Dryad Digital Repository	doi:10.5061/dryad.1nr07	http://dx.doi.org/10.5061/dryad.1nr07	ant-SPLr (MNI: x = 36, y = -45, z = 51)	bistable
Participant_No_75	Visual stimuli and apparatus	19 inch Lacie CRT monitor	120	hertz	UO	UO:0000106	Participant_No_75_behavioural	psychophysics_participant_75.mat	Dryad Digital Repository	doi:10.5061/dryad.1nr07	http://dx.doi.org/10.5061/dryad.1nr07	ant-SPLr (MNI: x = 36, y = -45, z = 51)	bistable
Participant_No_74	Visual stimuli and apparatus	19 inch Lacie CRT monitor	120	hertz	UO	UO:0000106	Participant_No_74_behavioural	psychophysics_participant_74.mat	Dryad Digital Repository	doi:10.5061/dryad.1nr07	http://dx.doi.org/10.5061/dryad.1nr07	ant-SPLr (MNI: x = 36, y = -45, z = 51)	replay
Participant_No_79	Visual stimuli and apparatus	19 inch Lacie CRT monitor	120	hertz	UO	UO:0000106	Participant_No_79_behavioural	psychophysics_participant_79.mat	Dryad Digital Repository	doi:10.5061/dryad.1nr07	http://dx.doi.org/10.5061/dryad.1nr07	ant-SPLr (MNI: x = 36, y = -45, z = 51)	replay
Participant_No_32	Visual stimuli and apparatus	19 inch Lacie CRT monitor	120	hertz	UO	UO:0000106	Participant_No_32_behavioural	psychophysics_participant_32.mat	Dryad Digital Repository	doi:10.5061/dryad.1nr07	http://dx.doi.org/10.5061/dryad.1nr07	ant-SPLr (MNI: x = 36, y = -45, z = 51)	replay
Participant_No_41	Visual stimuli and apparatus	19 inch Lacie CRT monitor	120	hertz	UO	UO:0000106	Participant_No_41_behavioural	psychophysics_participant_41.mat	Dryad Digital Repository	doi:10.5061/dryad.1nr07	http://dx.doi.org/10.5061/dryad.1nr07	ant-SPLr (MNI: x = 36, y = -45, z = 51)	replay
Participant_No_73	Visual stimuli and apparatus	19 inch Lacie CRT monitor	120	hertz	UO	UO:0000106	Participant_No_73_behavioural	psychophysics_participant_73.mat	Dryad Digital Repository	doi:10.5061/dryad.1nr07	http://dx.doi.org/10.5061/dryad.1nr07	ant-SPLr (MNI: x = 36, y = -45, z = 51)	replay
Participant_No_36	Visual stimuli and apparatus	19 inch Lacie CRT monitor	120	hertz	UO	UO:0000106	Participant_No_36_behavioural	psychophysics_participant_36.mat	Dryad Digital Repository	doi:10.5061/dryad.1nr07	http://dx.doi.org/10.5061/dryad.1nr07	ant-SPLr (MNI: x = 36, y = -45, z = 51)	replay
Participant_No_88	Visual stimuli and apparatus	19 inch Lacie CRT monitor	120	hertz	UO	UO:0000106	Participant_No_88_behavioural	psychophysics_participant_88.mat	Dryad Digital Repository	doi:10.5061/dryad.1nr07	http://dx.doi.org/10.5061/dryad.1nr07	ant-SPLr (MNI: x = 36, y = -45, z = 51)	replay
Participant_No_81	Visual stimuli and apparatus	19 inch Lacie CRT monitor	120	hertz	UO	UO:0000106	Participant_No_81_behavioural	psychophysics_participant_81.mat	Dryad Digital Repository	doi:10.5061/dryad.1nr07	http://dx.doi.org/10.5061/dryad.1nr07	ant-SPLr (MNI: x = 36, y = -45, z = 51)	replay
Participant_No_80	Visual stimuli and apparatus	19 inch Lacie CRT monitor	120	hertz	UO	UO:0000106	Participant_No_80_behavioural	psychophysics_participant_80.mat	Dryad Digital Repository	doi:10.5061/dryad.1nr07	http://dx.doi.org/10.5061/dryad.1nr07	ant-SPLr (MNI: x = 36, y = -45, z = 51)	replay
Participant_No_26	Visual stimuli and apparatus	19 inch Lacie CRT monitor	120	hertz	UO	UO:0000106	Participant_No_26_behavioural	psychophysics_participant_26.mat	Dryad Digital Repository	doi:10.5061/dryad.1nr07	http://dx.doi.org/10.5061/dryad.1nr07	ant-SPLr (MNI: x = 36, y = -45, z = 51)	replay
Participant_No_87	Visual stimuli and apparatus	19 inch Lacie CRT monitor	120	hertz	UO	UO:0000106	Participant_No_87_behavioural	psychophysics_participant_87.mat	Dryad Digital Repository	doi:10.5061/dryad.1nr07	http://dx.doi.org/10.5061/dryad.1nr07	ant-SPLr (MNI: x = 36, y = -45, z = 51)	replay
Participant_No_35	Visual stimuli and apparatus	19 inch Lacie CRT monitor	120	hertz	UO	UO:0000106	Participant_No_35_behavioural	psychophysics_participant_35.mat	Dryad Digital Repository	doi:10.5061/dryad.1nr07	http://dx.doi.org/10.5061/dryad.1nr07	ant-SPLr (MNI: x = 36, y = -45, z = 51)	replay
Participant_No_34	Visual stimuli and apparatus	19 inch Lacie CRT monitor	120	hertz	UO	UO:0000106	Participant_No_34_behavioural	psychophysics_participant_34.mat	Dryad Digital Repository	doi:10.5061/dryad.1nr07	http://dx.doi.org/10.5061/dryad.1nr07	ant-SPLr (MNI: x = 36, y = -45, z = 51)	replay
Participant_No_17	Visual stimuli and apparatus	19 inch Lacie CRT monitor	120	hertz	UO	UO:0000106	Participant_No_17_behavioural	psychophysics_participant_17.mat	Dryad Digital Repository	doi:10.5061/dryad.1nr07	http://dx.doi.org/10.5061/dryad.1nr07	ant-SPLr (MNI: x = 36, y = -45, z = 51)	replay
Participant_No_71	Visual stimuli and apparatus	19 inch Lacie CRT monitor	120	hertz	UO	UO:0000106	Participant_No_71_behavioural	psychophysics_participant_71.mat	Dryad Digital Repository	doi:10.5061/dryad.1nr07	http://dx.doi.org/10.5061/dryad.1nr07	ant-SPLr (MNI: x = 36, y = -45, z = 51)	replay
Participant_No_75	Visual stimuli and apparatus	19 inch Lacie CRT monitor	120	hertz	UO	UO:0000106	Participant_No_75_behavioural	psychophysics_participant_75.mat	Dryad Digital Repository	doi:10.5061/dryad.1nr07	http://dx.doi.org/10.5061/dryad.1nr07	ant-SPLr (MNI: x = 36, y = -45, z = 51)	replay
Participant_No_74	Visual stimuli and apparatus	19 inch Lacie CRT monitor	120	hertz	UO	UO:0000106	Participant_No_74_behavioural	psychophysics_participant_74.mat	Dryad Digital Repository	doi:10.5061/dryad.1nr07	http://dx.doi.org/10.5061/dryad.1nr07	ant-SPLr (MNI: x = 36, y = -45, z = 51)	fixation
Participant_No_79	Visual stimuli and apparatus	19 inch Lacie CRT monitor	120	hertz	UO	UO:0000106	Participant_No_79_behavioural	psychophysics_participant_79.mat	Dryad Digital Repository	doi:10.5061/dryad.1nr07	http://dx.doi.org/10.5061/dryad.1nr07	ant-SPLr (MNI: x = 36, y = -45, z = 51)	fixation
Participant_No_32	Visual stimuli and apparatus	19 inch Lacie CRT monitor	120	hertz	UO	UO:0000106	Participant_No_32_behavioural	psychophysics_participant_32.mat	Dryad Digital Repository	doi:10.5061/dryad.1nr07	http://dx.doi.org/10.5061/dryad.1nr07	ant-SPLr (MNI: x = 36, y = -45, z = 51)	fixation
Participant_No_41	Visual stimuli and apparatus	19 inch Lacie CRT monitor	120	hertz	UO	UO:0000106	Participant_No_41_behavioural	psychophysics_participant_41.mat	Dryad Digital Repository	doi:10.5061/dryad.1nr07	http://dx.doi.org/10.5061/dryad.1nr07	ant-SPLr (MNI: x = 36, y = -45, z = 51)	fixation
Participant_No_73	Visual stimuli and apparatus	19 inch Lacie CRT monitor	120	hertz	UO	UO:0000106	Participant_No_73_behavioural	psychophysics_participant_73.mat	Dryad Digital Repository	doi:10.5061/dryad.1nr07	http://dx.doi.org/10.5061/dryad.1nr07	ant-SPLr (MNI: x = 36, y = -45, z = 51)	fixation
Participant_No_36	Visual stimuli and apparatus	19 inch Lacie CRT monitor	120	hertz	UO	UO:0000106	Participant_No_36_behavioural	psychophysics_participant_36.mat	Dryad Digital Repository	doi:10.5061/dryad.1nr07	http://dx.doi.org/10.5061/dryad.1nr07	ant-SPLr (MNI: x = 36, y = -45, z = 51)	fixation
Participant_No_88	Visual stimuli and apparatus	19 inch Lacie CRT monitor	120	hertz	UO	UO:0000106	Participant_No_88_behavioural	psychophysics_participant_88.mat	Dryad Digital Repository	doi:10.5061/dryad.1nr07	http://dx.doi.org/10.5061/dryad.1nr07	ant-SPLr (MNI: x = 36, y = -45, z = 51)	fixation
Participant_No_81	Visual stimuli and apparatus	19 inch Lacie CRT monitor	120	hertz	UO	UO:0000106	Participant_No_81_behavioural	psychophysics_participant_81.mat	Dryad Digital Repository	doi:10.5061/dryad.1nr07	http://dx.doi.org/10.5061/dryad.1nr07	ant-SPLr (MNI: x = 36, y = -45, z = 51)	fixation
Participant_No_80	Visual stimuli and apparatus	19 inch Lacie CRT monitor	120	hertz	UO	UO:0000106	Participant_No_80_behavioural	psychophysics_participant_80.mat	Dryad Digital Repository	doi:10.5061/dryad.1nr07	http://dx.doi.org/10.5061/dryad.1nr07	ant-SPLr (MNI: x = 36, y = -45, z = 51)	fixation
Participant_No_26	Visual stimuli and apparatus	19 inch Lacie CRT monitor	120	hertz	UO	UO:0000106	Participant_No_26_behavioural	psychophysics_participant_26.mat	Dryad Digital Repository	doi:10.5061/dryad.1nr07	http://dx.doi.org/10.5061/dryad.1nr07	ant-SPLr (MNI: x = 36, y = -45, z = 51)	fixation
Participant_No_87	Visual stimuli and apparatus	19 inch Lacie CRT monitor	120	hertz	UO	UO:0000106	Participant_No_87_behavioural	psychophysics_participant_87.mat	Dryad Digital Repository	doi:10.5061/dryad.1nr07	http://dx.doi.org/10.5061/dryad.1nr07	ant-SPLr (MNI: x = 36, y = -45, z = 51)	fixation
Participant_No_35	Visual stimuli and apparatus	19 inch Lacie CRT monitor	120	hertz	UO	UO:0000106	Participant_No_35_behavioural	psychophysics_participant_35.mat	Dryad Digital Repository	doi:10.5061/dryad.1nr07	http://dx.doi.org/10.5061/dryad.1nr07	ant-SPLr (MNI: x = 36, y = -45, z = 51)	fixation
Participant_No_34	Visual stimuli and apparatus	19 inch Lacie CRT monitor	120	hertz	UO	UO:0000106	Participant_No_34_behavioural	psychophysics_participant_34.mat	Dryad Digital Repository	doi:10.5061/dryad.1nr07	http://dx.doi.org/10.5061/dryad.1nr07	ant-SPLr (MNI: x = 36, y = -45, z = 51)	fixation
Participant_No_17	Visual stimuli and apparatus	19 inch Lacie CRT monitor	120	hertz	UO	UO:0000106	Participant_No_17_behavioural	psychophysics_participant_17.mat	Dryad Digital Repository	doi:10.5061/dryad.1nr07	http://dx.doi.org/10.5061/dryad.1nr07	ant-SPLr (MNI: x = 36, y = -45, z = 51)	fixation
Participant_No_71	Visual stimuli and apparatus	19 inch Lacie CRT monitor	120	hertz	UO	UO:0000106	Participant_No_71_behavioural	psychophysics_participant_71.mat	Dryad Digital Repository	doi:10.5061/dryad.1nr07	http://dx.doi.org/10.5061/dryad.1nr07	ant-SPLr (MNI: x = 36, y = -45, z = 51)	fixation
Participant_No_75	Visual stimuli and apparatus	19 inch Lacie CRT monitor	120	hertz	UO	UO:0000106	Participant_No_75_behavioural	psychophysics_participant_75.mat	Dryad Digital Repository	doi:10.5061/dryad.1nr07	http://dx.doi.org/10.5061/dryad.1nr07	ant-SPLr (MNI: x = 36, y = -45, z = 51)	fixation
Participant_No_74	Visual stimuli and apparatus	19 inch Lacie CRT monitor	120	hertz	UO	UO:0000106	Participant_No_74_behavioural	psychophysics_participant_74.mat	Dryad Digital Repository	doi:10.5061/dryad.1nr07	http://dx.doi.org/10.5061/dryad.1nr07	post-SPLr (MNI: x = 38, y = -64, z = 32)	bistable
Participant_No_79	Visual stimuli and apparatus	19 inch Lacie CRT monitor	120	hertz	UO	UO:0000106	Participant_No_79_behavioural	psychophysics_participant_79.mat	Dryad Digital Repository	doi:10.5061/dryad.1nr07	http://dx.doi.org/10.5061/dryad.1nr07	post-SPLr (MNI: x = 38, y = -64, z = 32)	bistable
Participant_No_32	Visual stimuli and apparatus	19 inch Lacie CRT monitor	120	hertz	UO	UO:0000106	Participant_No_32_behavioural	psychophysics_participant_32.mat	Dryad Digital Repository	doi:10.5061/dryad.1nr07	http://dx.doi.org/10.5061/dryad.1nr07	post-SPLr (MNI: x = 38, y = -64, z = 32)	bistable
Participant_No_41	Visual stimuli and apparatus	19 inch Lacie CRT monitor	120	hertz	UO	UO:0000106	Participant_No_41_behavioural	psychophysics_participant_41.mat	Dryad Digital Repository	doi:10.5061/dryad.1nr07	http://dx.doi.org/10.5061/dryad.1nr07	post-SPLr (MNI: x = 38, y = -64, z = 32)	bistable
Participant_No_73	Visual stimuli and apparatus	19 inch Lacie CRT monitor	120	hertz	UO	UO:0000106	Participant_No_73_behavioural	psychophysics_participant_73.mat	Dryad Digital Repository	doi:10.5061/dryad.1nr07	http://dx.doi.org/10.5061/dryad.1nr07	post-SPLr (MNI: x = 38, y = -64, z = 32)	bistable
Participant_No_36	Visual stimuli and apparatus	19 inch Lacie CRT monitor	120	hertz	UO	UO:0000106	Participant_No_36_behavioural	psychophysics_participant_36.mat	Dryad Digital Repository	doi:10.5061/dryad.1nr07	http://dx.doi.org/10.5061/dryad.1nr07	post-SPLr (MNI: x = 38, y = -64, z = 32)	bistable
Participant_No_88	Visual stimuli and apparatus	19 inch Lacie CRT monitor	120	hertz	UO	UO:0000106	Participant_No_88_behavioural	psychophysics_participant_88.mat	Dryad Digital Repository	doi:10.5061/dryad.1nr07	http://dx.doi.org/10.5061/dryad.1nr07	post-SPLr (MNI: x = 38, y = -64, z = 32)	bistable
Participant_No_81	Visual stimuli and apparatus	19 inch Lacie CRT monitor	120	hertz	UO	UO:0000106	Participant_No_81_behavioural	psychophysics_participant_81.mat	Dryad Digital Repository	doi:10.5061/dryad.1nr07	http://dx.doi.org/10.5061/dryad.1nr07	post-SPLr (MNI: x = 38, y = -64, z = 32)	bistable
Participant_No_80	Visual stimuli and apparatus	19 inch Lacie CRT monitor	120	hertz	UO	UO:0000106	Participant_No_80_behavioural	psychophysics_participant_80.mat	Dryad Digital Repository	doi:10.5061/dryad.1nr07	http://dx.doi.org/10.5061/dryad.1nr07	post-SPLr (MNI: x = 38, y = -64, z = 32)	bistable
Participant_No_26	Visual stimuli and apparatus	19 inch Lacie CRT monitor	120	hertz	UO	UO:0000106	Participant_No_26_behavioural	psychophysics_participant_26.mat	Dryad Digital Repository	doi:10.5061/dryad.1nr07	http://dx.doi.org/10.5061/dryad.1nr07	post-SPLr (MNI: x = 38, y = -64, z = 32)	bistable
Participant_No_87	Visual stimuli and apparatus	19 inch Lacie CRT monitor	120	hertz	UO	UO:0000106	Participant_No_87_behavioural	psychophysics_participant_87.mat	Dryad Digital Repository	doi:10.5061/dryad.1nr07	http://dx.doi.org/10.5061/dryad.1nr07	post-SPLr (MNI: x = 38, y = -64, z = 32)	bistable
Participant_No_35	Visual stimuli and apparatus	19 inch Lacie CRT monitor	120	hertz	UO	UO:0000106	Participant_No_35_behavioural	psychophysics_participant_35.mat	Dryad Digital Repository	doi:10.5061/dryad.1nr07	http://dx.doi.org/10.5061/dryad.1nr07	post-SPLr (MNI: x = 38, y = -64, z = 32)	bistable
Participant_No_34	Visual stimuli and apparatus	19 inch Lacie CRT monitor	120	hertz	UO	UO:0000106	Participant_No_34_behavioural	psychophysics_participant_34.mat	Dryad Digital Repository	doi:10.5061/dryad.1nr07	http://dx.doi.org/10.5061/dryad.1nr07	post-SPLr (MNI: x = 38, y = -64, z = 32)	bistable
Participant_No_17	Visual stimuli and apparatus	19 inch Lacie CRT monitor	120	hertz	UO	UO:0000106	Participant_No_17_behavioural	psychophysics_participant_17.mat	Dryad Digital Repository	doi:10.5061/dryad.1nr07	http://dx.doi.org/10.5061/dryad.1nr07	post-SPLr (MNI: x = 38, y = -64, z = 32)	bistable
Participant_No_71	Visual stimuli and apparatus	19 inch Lacie CRT monitor	120	hertz	UO	UO:0000106	Participant_No_71_behavioural	psychophysics_participant_71.mat	Dryad Digital Repository	doi:10.5061/dryad.1nr07	http://dx.doi.org/10.5061/dryad.1nr07	post-SPLr (MNI: x = 38, y = -64, z = 32)	bistable
Participant_No_75	Visual stimuli and apparatus	19 inch Lacie CRT monitor	120	hertz	UO	UO:0000106	Participant_No_75_behavioural	psychophysics_participant_75.mat	Dryad Digital Repository	doi:10.5061/dryad.1nr07	http://dx.doi.org/10.5061/dryad.1nr07	post-SPLr (MNI: x = 38, y = -64, z = 32)	bistable
Participant_No_74	Visual stimuli and apparatus	19 inch Lacie CRT monitor	120	hertz	UO	UO:0000106	Participant_No_74_behavioural	psychophysics_participant_74.mat	Dryad Digital Repository	doi:10.5061/dryad.1nr07	http://dx.doi.org/10.5061/dryad.1nr07	post-SPLr (MNI: x = 38, y = -64, z = 32)	replay
Participant_No_79	Visual stimuli and apparatus	19 inch Lacie CRT monitor	120	hertz	UO	UO:0000106	Participant_No_79_behavioural	psychophysics_participant_79.mat	Dryad Digital Repository	doi:10.5061/dryad.1nr07	http://dx.doi.org/10.5061/dryad.1nr07	post-SPLr (MNI: x = 38, y = -64, z = 32)	replay
Participant_No_32	Visual stimuli and apparatus	19 inch Lacie CRT monitor	120	hertz	UO	UO:0000106	Participant_No_32_behavioural	psychophysics_participant_32.mat	Dryad Digital Repository	doi:10.5061/dryad.1nr07	http://dx.doi.org/10.5061/dryad.1nr07	post-SPLr (MNI: x = 38, y = -64, z = 32)	replay
Participant_No_41	Visual stimuli and apparatus	19 inch Lacie CRT monitor	120	hertz	UO	UO:0000106	Participant_No_41_behavioural	psychophysics_participant_41.mat	Dryad Digital Repository	doi:10.5061/dryad.1nr07	http://dx.doi.org/10.5061/dryad.1nr07	post-SPLr (MNI: x = 38, y = -64, z = 32)	replay
Participant_No_73	Visual stimuli and apparatus	19 inch Lacie CRT monitor	120	hertz	UO	UO:0000106	Participant_No_73_behavioural	psychophysics_participant_73.mat	Dryad Digital Repository	doi:10.5061/dryad.1nr07	http://dx.doi.org/10.5061/dryad.1nr07	post-SPLr (MNI: x = 38, y = -64, z = 32)	replay
Participant_No_36	Visual stimuli and apparatus	19 inch Lacie CRT monitor	120	hertz	UO	UO:0000106	Participant_No_36_behavioural	psychophysics_participant_36.mat	Dryad Digital Repository	doi:10.5061/dryad.1nr07	http://dx.doi.org/10.5061/dryad.1nr07	post-SPLr (MNI: x = 38, y = -64, z = 32)	replay
Participant_No_88	Visual stimuli and apparatus	19 inch Lacie CRT monitor	120	hertz	UO	UO:0000106	Participant_No_88_behavioural	psychophysics_participant_88.mat	Dryad Digital Repository	doi:10.5061/dryad.1nr07	http://dx.doi.org/10.5061/dryad.1nr07	post-SPLr (MNI: x = 38, y = -64, z = 32)	replay
Participant_No_81	Visual stimuli and apparatus	19 inch Lacie CRT monitor	120	hertz	UO	UO:0000106	Participant_No_81_behavioural	psychophysics_participant_81.mat	Dryad Digital Repository	doi:10.5061/dryad.1nr07	http://dx.doi.org/10.5061/dryad.1nr07	post-SPLr (MNI: x = 38, y = -64, z = 32)	replay
Participant_No_80	Visual stimuli and apparatus	19 inch Lacie CRT monitor	120	hertz	UO	UO:0000106	Participant_No_80_behavioural	psychophysics_participant_80.mat	Dryad Digital Repository	doi:10.5061/dryad.1nr07	http://dx.doi.org/10.5061/dryad.1nr07	post-SPLr (MNI: x = 38, y = -64, z = 32)	replay
Participant_No_26	Visual stimuli and apparatus	19 inch Lacie CRT monitor	120	hertz	UO	UO:0000106	Participant_No_26_behavioural	psychophysics_participant_26.mat	Dryad Digital Repository	doi:10.5061/dryad.1nr07	http://dx.doi.org/10.5061/dryad.1nr07	post-SPLr (MNI: x = 38, y = -64, z = 32)	replay
Participant_No_87	Visual stimuli and apparatus	19 inch Lacie CRT monitor	120	hertz	UO	UO:0000106	Participant_No_87_behavioural	psychophysics_participant_87.mat	Dryad Digital Repository	doi:10.5061/dryad.1nr07	http://dx.doi.org/10.5061/dryad.1nr07	post-SPLr (MNI: x = 38, y = -64, z = 32)	replay
Participant_No_35	Visual stimuli and apparatus	19 inch Lacie CRT monitor	120	hertz	UO	UO:0000106	Participant_No_35_behavioural	psychophysics_participant_35.mat	Dryad Digital Repository	doi:10.5061/dryad.1nr07	http://dx.doi.org/10.5061/dryad.1nr07	post-SPLr (MNI: x = 38, y = -64, z = 32)	replay
Participant_No_34	Visual stimuli and apparatus	19 inch Lacie CRT monitor	120	hertz	UO	UO:0000106	Participant_No_34_behavioural	psychophysics_participant_34.mat	Dryad Digital Repository	doi:10.5061/dryad.1nr07	http://dx.doi.org/10.5061/dryad.1nr07	post-SPLr (MNI: x = 38, y = -64, z = 32)	replay
Participant_No_17	Visual stimuli and apparatus	19 inch Lacie CRT monitor	120	hertz	UO	UO:0000106	Participant_No_17_behavioural	psychophysics_participant_17.mat	Dryad Digital Repository	doi:10.5061/dryad.1nr07	http://dx.doi.org/10.5061/dryad.1nr07	post-SPLr (MNI: x = 38, y = -64, z = 32)	replay
Participant_No_71	Visual stimuli and apparatus	19 inch Lacie CRT monitor	120	hertz	UO	UO:0000106	Participant_No_71_behavioural	psychophysics_participant_71.mat	Dryad Digital Repository	doi:10.5061/dryad.1nr07	http://dx.doi.org/10.5061/dryad.1nr07	post-SPLr (MNI: x = 38, y = -64, z = 32)	replay
Participant_No_75	Visual stimuli and apparatus	19 inch Lacie CRT monitor	120	hertz	UO	UO:0000106	Participant_No_75_behavioural	psychophysics_participant_75.mat	Dryad Digital Repository	doi:10.5061/dryad.1nr07	http://dx.doi.org/10.5061/dryad.1nr07	post-SPLr (MNI: x = 38, y = -64, z = 32)	replay
Participant_No_74	Visual stimuli and apparatus	19 inch Lacie CRT monitor	120	hertz	UO	UO:0000106	Participant_No_74_behavioural	psychophysics_participant_74.mat	Dryad Digital Repository	doi:10.5061/dryad.1nr07	http://dx.doi.org/10.5061/dryad.1nr07	post-SPLr (MNI: x = 38, y = -64, z = 32)	fixation
Participant_No_79	Visual stimuli and apparatus	19 inch Lacie CRT monitor	120	hertz	UO	UO:0000106	Participant_No_79_behavioural	psychophysics_participant_79.mat	Dryad Digital Repository	doi:10.5061/dryad.1nr07	http://dx.doi.org/10.5061/dryad.1nr07	post-SPLr (MNI: x = 38, y = -64, z = 32)	fixation
Participant_No_32	Visual stimuli and apparatus	19 inch Lacie CRT monitor	120	hertz	UO	UO:0000106	Participant_No_32_behavioural	psychophysics_participant_32.mat	Dryad Digital Repository	doi:10.5061/dryad.1nr07	http://dx.doi.org/10.5061/dryad.1nr07	post-SPLr (MNI: x = 38, y = -64, z = 32)	fixation
Participant_No_41	Visual stimuli and apparatus	19 inch Lacie CRT monitor	120	hertz	UO	UO:0000106	Participant_No_41_behavioural	psychophysics_participant_41.mat	Dryad Digital Repository	doi:10.5061/dryad.1nr07	http://dx.doi.org/10.5061/dryad.1nr07	post-SPLr (MNI: x = 38, y = -64, z = 32)	fixation
Participant_No_73	Visual stimuli and apparatus	19 inch Lacie CRT monitor	120	hertz	UO	UO:0000106	Participant_No_73_behavioural	psychophysics_participant_73.mat	Dryad Digital Repository	doi:10.5061/dryad.1nr07	http://dx.doi.org/10.5061/dryad.1nr07	post-SPLr (MNI: x = 38, y = -64, z = 32)	fixation
Participant_No_36	Visual stimuli and apparatus	19 inch Lacie CRT monitor	120	hertz	UO	UO:0000106	Participant_No_36_behavioural	psychophysics_participant_36.mat	Dryad Digital Repository	doi:10.5061/dryad.1nr07	http://dx.doi.org/10.5061/dryad.1nr07	post-SPLr (MNI: x = 38, y = -64, z = 32)	fixation
Participant_No_88	Visual stimuli and apparatus	19 inch Lacie CRT monitor	120	hertz	UO	UO:0000106	Participant_No_88_behavioural	psychophysics_participant_88.mat	Dryad Digital Repository	doi:10.5061/dryad.1nr07	http://dx.doi.org/10.5061/dryad.1nr07	post-SPLr (MNI: x = 38, y = -64, z = 32)	fixation
Participant_No_81	Visual stimuli and apparatus	19 inch Lacie CRT monitor	120	hertz	UO	UO:0000106	Participant_No_81_behavioural	psychophysics_participant_81.mat	Dryad Digital Repository	doi:10.5061/dryad.1nr07	http://dx.doi.org/10.5061/dryad.1nr07	post-SPLr (MNI: x = 38, y = -64, z = 32)	fixation
Participant_No_80	Visual stimuli and apparatus	19 inch Lacie CRT monitor	120	hertz	UO	UO:0000106	Participant_No_80_behavioural	psychophysics_participant_80.mat	Dryad Digital Repository	doi:10.5061/dryad.1nr07	http://dx.doi.org/10.5061/dryad.1nr07	post-SPLr (MNI: x = 38, y = -64, z = 32)	fixation
Participant_No_26	Visual stimuli and apparatus	19 inch Lacie CRT monitor	120	hertz	UO	UO:0000106	Participant_No_26_behavioural	psychophysics_participant_26.mat	Dryad Digital Repository	doi:10.5061/dryad.1nr07	http://dx.doi.org/10.5061/dryad.1nr07	post-SPLr (MNI: x = 38, y = -64, z = 32)	fixation
Participant_No_87	Visual stimuli and apparatus	19 inch Lacie CRT monitor	120	hertz	UO	UO:0000106	Participant_No_87_behavioural	psychophysics_participant_87.mat	Dryad Digital Repository	doi:10.5061/dryad.1nr07	http://dx.doi.org/10.5061/dryad.1nr07	post-SPLr (MNI: x = 38, y = -64, z = 32)	fixation
Participant_No_35	Visual stimuli and apparatus	19 inch Lacie CRT monitor	120	hertz	UO	UO:0000106	Participant_No_35_behavioural	psychophysics_participant_35.mat	Dryad Digital Repository	doi:10.5061/dryad.1nr07	http://dx.doi.org/10.5061/dryad.1nr07	post-SPLr (MNI: x = 38, y = -64, z = 32)	fixation
Participant_No_34	Visual stimuli and apparatus	19 inch Lacie CRT monitor	120	hertz	UO	UO:0000106	Participant_No_34_behavioural	psychophysics_participant_34.mat	Dryad Digital Repository	doi:10.5061/dryad.1nr07	http://dx.doi.org/10.5061/dryad.1nr07	post-SPLr (MNI: x = 38, y = -64, z = 32)	fixation
Participant_No_17	Visual stimuli and apparatus	19 inch Lacie CRT monitor	120	hertz	UO	UO:0000106	Participant_No_17_behavioural	psychophysics_participant_17.mat	Dryad Digital Repository	doi:10.5061/dryad.1nr07	http://dx.doi.org/10.5061/dryad.1nr07	post-SPLr (MNI: x = 38, y = -64, z = 32)	fixation
Participant_No_71	Visual stimuli and apparatus	19 inch Lacie CRT monitor	120	hertz	UO	UO:0000106	Participant_No_71_behavioural	psychophysics_participant_71.mat	Dryad Digital Repository	doi:10.5061/dryad.1nr07	http://dx.doi.org/10.5061/dryad.1nr07	post-SPLr (MNI: x = 38, y = -64, z = 32)	fixation
Participant_No_75	Visual stimuli and apparatus	19 inch Lacie CRT monitor	120	hertz	UO	UO:0000106	Participant_No_75_behavioural	psychophysics_participant_75.mat	Dryad Digital Repository	doi:10.5061/dryad.1nr07	http://dx.doi.org/10.5061/dryad.1nr07	post-SPLr (MNI: x = 38, y = -64, z = 32)	fixation
