# Supplementary material for: Fractionation of parietal function in bistable perception probed with concurrent TMS-EEG
Source: Sci Data. 2016 Aug 16;3:160065. doi: 10.1038/sdata.2016.65 (PMC4986540; doi:10.1038/sdata.2016.65)
Supplement: Supplementary file 1 [file sdata201665-isa1.zip › a_MRI_Schauer.txt]

Sample Name	Protocol REF	Protocol REF	Parameter Value[instrument]	Parameter Value[manufacturer]	Parameter Value[magnetic field strength]	Unit	Term Source REF	Term Accession Number	Parameter Value[coil type]	Parameter Value[number of coils]	Parameter Value[MRI assay]	Parameter Value[field of view]	Unit	Term Source REF	Term Accession Number	Parameter Value[volumes]	Parameter Value[matrix size]	Unit	Term Source REF	Term Accession Number	Parameter Value[voxel resolution]	Unit	Term Source REF	Term Accession Number	Parameter Value[repetition time]	Unit	Term Source REF	Term Accession Number	Parameter Value[echo time]	Unit	Term Source REF	Term Accession Number	Parameter Value[pulse sequence type]	Parameter Value[flip angle value]	Unit	Term Source REF	Term Accession Number	Parameter Value[band width]	Unit	Term Source REF	Term Accession Number	Parameter Value[number of slices]	Parameter Value[slice orientation]	Parameter Value[slice thickness]	Unit	Term Source REF	Term Accession Number	Parameter Value[acquisition time]	Unit	Term Source REF	Term Accession Number	Assay Name	Raw Data File	Comment [Data Repository]	Comment [Data Record Accession]	Comment [Data Record URI]
Participant_No_74	Experimental design	Magnetic Resonance Imaging									T1-weighted image	256 x 256 x 192	millimeter	UO	UO:0000016																																					Participant_No_74_MRI	74.nii	Dryad Digital Repository	doi:10.5061/dryad.1nr07	http://dx.doi.org/10.5061/dryad.1nr07
Participant_No_79	Experimental design	Magnetic Resonance Imaging	Siemens Avanto MRI scanner	Siemens	1.5	tesla	UO	UO:0000228			T1-weighted image	240 x 256 x 192	millimeter	UO	UO:0000016		256x256	voxel			1x1x1	millimeter	UO	UO:0000016	2730	millisecond	UO	UO:0000028	3.57	millisecond	UO	UO:0000028	MPRAGE sequence	7	degree	UO	UO:0000185					192	"sagittal
plane"					5.966666667	minute	UO	UO:0000031	Participant_No_79_MRI	79.nii	Dryad Digital Repository	doi:10.5061/dryad.1nr07	http://dx.doi.org/10.5061/dryad.1nr07
Participant_No_32	Experimental design	Magnetic Resonance Imaging	Siemens Avanto MRI scanner	Siemens	1.5	tesla	UO	UO:0000228			T1-weighted image	240 x 256 x 192	millimeter	UO	UO:0000016		256x256	voxel			1x1x1	millimeter	UO	UO:0000016	2730	millisecond	UO	UO:0000028	3.57	millisecond	UO	UO:0000028	MPRAGE sequence	7	degree	UO	UO:0000185					192	"sagittal
plane"					5.966666667	minute	UO	UO:0000031	Participant_No_32_MRI	32.nii	Dryad Digital Repository	doi:10.5061/dryad.1nr07	http://dx.doi.org/10.5061/dryad.1nr07
Participant_No_41	Experimental design	Magnetic Resonance Imaging	Siemens Avanto MRI scanner	Siemens	1.5	tesla	UO	UO:0000228			T1-weighted image	240 x 256 x 192	millimeter	UO	UO:0000016		256x256	voxel			1x1x1	millimeter	UO	UO:0000016	2730	millisecond	UO	UO:0000028	3.57	millisecond	UO	UO:0000028	MPRAGE sequence	7	degree	UO	UO:0000185					192	"sagittal
plane"					5.966666667	minute	UO	UO:0000031	Participant_No_41_MRI	41.nii	Dryad Digital Repository	doi:10.5061/dryad.1nr07	http://dx.doi.org/10.5061/dryad.1nr07
Participant_No_73	Experimental design	Magnetic Resonance Imaging	Siemens Avanto MRI scanner	Siemens	1.5	tesla	UO	UO:0000228			T1-weighted image	240 x 256 x 192	millimeter	UO	UO:0000016		256x256	voxel			1x1x1	millimeter	UO	UO:0000016	2730	millisecond	UO	UO:0000028	3.57	millisecond	UO	UO:0000028	MPRAGE sequence	7	degree	UO	UO:0000185					192	"sagittal
plane"					5.966666667	minute	UO	UO:0000031	Participant_No_73_MRI	73.nii	Dryad Digital Repository	doi:10.5061/dryad.1nr07	http://dx.doi.org/10.5061/dryad.1nr07
Participant_No_36	Experimental design	Magnetic Resonance Imaging	Siemens Avanto MRI scanner	Siemens	1.5	tesla	UO	UO:0000228			T1-weighted image	240 x 256 x 192	millimeter	UO	UO:0000016		256x256	voxel			1x1x1	millimeter	UO	UO:0000016	2730	millisecond	UO	UO:0000028	3.57	millisecond	UO	UO:0000028	MPRAGE sequence	7	degree	UO	UO:0000185					192	"sagittal
plane"					5.966666667	minute	UO	UO:0000031	Participant_No_36_MRI	36.nii	Dryad Digital Repository	doi:10.5061/dryad.1nr07	http://dx.doi.org/10.5061/dryad.1nr07
Participant_No_88	Experimental design	Magnetic Resonance Imaging	Siemens Avanto MRI scanner	Siemens	1.5	tesla	UO	UO:0000228			T1-weighted image	240 x 256 x 192	millimeter	UO	UO:0000016		256x256	voxel			1x1x1	millimeter	UO	UO:0000016	2730	millisecond	UO	UO:0000028	3.57	millisecond	UO	UO:0000028	MPRAGE sequence	7	degree	UO	UO:0000185					192	"sagittal
plane"					5.966666667	minute	UO	UO:0000031	Participant_No_88_MRI	88.nii	Dryad Digital Repository	doi:10.5061/dryad.1nr07	http://dx.doi.org/10.5061/dryad.1nr07
Participant_No_81	Experimental design	Magnetic Resonance Imaging									T1-weighted image	256 x 256 x 192	millimeter	UO	UO:0000016																																					Participant_No_81_MRI	81.nii	Dryad Digital Repository	doi:10.5061/dryad.1nr07	http://dx.doi.org/10.5061/dryad.1nr07
Participant_No_80	Experimental design	Magnetic Resonance Imaging	Siemens Avanto MRI scanner	Siemens	1.5	tesla	UO	UO:0000228			T1-weighted image	240 x 256 x 192	millimeter	UO	UO:0000016		256x256	voxel			1x1x1	millimeter	UO	UO:0000016	2730	millisecond	UO	UO:0000028	3.57	millisecond	UO	UO:0000028	MPRAGE sequence	7	degree	UO	UO:0000185					192	"sagittal
plane"					5.966666667	minute	UO	UO:0000031	Participant_No_80_MRI	80.nii	Dryad Digital Repository	doi:10.5061/dryad.1nr07	http://dx.doi.org/10.5061/dryad.1nr07
Participant_No_26	Experimental design	Magnetic Resonance Imaging	Siemens Avanto MRI scanner	Siemens	1.5	tesla	UO	UO:0000228			T1-weighted image	240 x 256 x 192	millimeter	UO	UO:0000016		256x256	voxel			1x1x1	millimeter	UO	UO:0000016	2730	millisecond	UO	UO:0000028	3.57	millisecond	UO	UO:0000028	MPRAGE sequence	7	degree	UO	UO:0000185					192	"sagittal
plane"					5.966666667	minute	UO	UO:0000031	Participant_No_26_MRI	26.nii	Dryad Digital Repository	doi:10.5061/dryad.1nr07	http://dx.doi.org/10.5061/dryad.1nr07
Participant_No_87	Experimental design	Magnetic Resonance Imaging	Siemens Avanto MRI scanner	Siemens	1.5	tesla	UO	UO:0000228			T1-weighted image	240 x 256 x 192	millimeter	UO	UO:0000016		256x256	voxel			1x1x1	millimeter	UO	UO:0000016	2730	millisecond	UO	UO:0000028	3.57	millisecond	UO	UO:0000028	MPRAGE sequence	7	degree	UO	UO:0000185					192	"sagittal
plane"					5.966666667	minute	UO	UO:0000031	Participant_No_87_MRI	87.nii	Dryad Digital Repository	doi:10.5061/dryad.1nr07	http://dx.doi.org/10.5061/dryad.1nr07
Participant_No_35	Experimental design	Magnetic Resonance Imaging	Siemens Avanto MRI scanner	Siemens	1.5	tesla	UO	UO:0000228			T1-weighted image	240 x 256 x 192	millimeter	UO	UO:0000016		256x256	voxel			1x1x1	millimeter	UO	UO:0000016	2730	millisecond	UO	UO:0000028	3.57	millisecond	UO	UO:0000028	MPRAGE sequence	7	degree	UO	UO:0000185					192	"sagittal
plane"					5.966666667	minute	UO	UO:0000031	Participant_No_35_MRI	35.nii	Dryad Digital Repository	doi:10.5061/dryad.1nr07	http://dx.doi.org/10.5061/dryad.1nr07
Participant_No_34	Experimental design	Magnetic Resonance Imaging	Siemens Avanto MRI scanner	Siemens	1.5	tesla	UO	UO:0000228			T1-weighted image	240 x 256 x 192	millimeter	UO	UO:0000016		256x256	voxel			1x1x1	millimeter	UO	UO:0000016	2730	millisecond	UO	UO:0000028	3.57	millisecond	UO	UO:0000028	MPRAGE sequence	7	degree	UO	UO:0000185					192	"sagittal
plane"					5.966666667	minute	UO	UO:0000031	Participant_No_34_MRI	34.nii	Dryad Digital Repository	doi:10.5061/dryad.1nr07	http://dx.doi.org/10.5061/dryad.1nr07
Participant_No_17	Experimental design	Magnetic Resonance Imaging	Siemens Avanto MRI scanner	Siemens	1.5	tesla	UO	UO:0000228			T1-weighted image	240 x 256 x 192	millimeter	UO	UO:0000016		256x256	voxel			1x1x1	millimeter	UO	UO:0000016	2730	millisecond	UO	UO:0000028	3.57	millisecond	UO	UO:0000028	MPRAGE sequence	7	degree	UO	UO:0000185					192	"sagittal
plane"					5.966666667	minute	UO	UO:0000031	Participant_No_17_MRI	17.nii	Dryad Digital Repository	doi:10.5061/dryad.1nr07	http://dx.doi.org/10.5061/dryad.1nr07
Participant_No_71	Experimental design	Magnetic Resonance Imaging	Siemens Avanto MRI scanner	Siemens	1.5	tesla	UO	UO:0000228			T1-weighted image	240 x 256 x 192	millimeter	UO	UO:0000016		256x256	voxel			1x1x1	millimeter	UO	UO:0000016	2730	millisecond	UO	UO:0000028	3.57	millisecond	UO	UO:0000028	MPRAGE sequence	7	degree	UO	UO:0000185					192	"sagittal
plane"					5.966666667	minute	UO	UO:0000031	Participant_No_71_MRI	71.nii	Dryad Digital Repository	doi:10.5061/dryad.1nr07	http://dx.doi.org/10.5061/dryad.1nr07
Participant_No_75	Experimental design	Magnetic Resonance Imaging									T1-weighted image	256 x 256 x 170	millimeter	UO	UO:0000016																																					Participant_No_75_MRI	75.nii	Dryad Digital Repository	doi:10.5061/dryad.1nr07	http://dx.doi.org/10.5061/dryad.1nr07
