# Supplementary material for: Fractionation of parietal function in bistable perception probed with concurrent TMS-EEG
Source: Sci Data. 2016 Aug 16;3:160065. doi: 10.1038/sdata.2016.65 (PMC4986540; doi:10.1038/sdata.2016.65)
Supplement: Supplementary file 1 [file sdata201665-isa1.zip › a_EEG_Schauer.txt]

Sample Name	Protocol REF	Parameter Value[electrode layout]	Parameter Value[data acquisition rate]	Unit	Term Source REF	Term Accession Number	Assay Name	Raw Data File	Comment[Data Repository]	Comment[Data Record Accession]	Comment[Data Record URI]	Factor Value[TMS site]	Factor Value[stimulus]
Participant_No_74	EEG recording and preprocessing	64 channel Waveguard	2048	hertz	UO	UO:0000106	Participant_No_74_EEG	74_EEG_data.mat	Dryad Digital Repository	doi:10.5061/dryad.1nr07	http://dx.doi.org/10.5061/dryad.1nr07	ant-SPLr (MNI: x = 36, y = -45, z = 51)	bistable
Participant_No_79	EEG recording and preprocessing	64 channel Waveguard	2048	hertz	UO	UO:0000106	Participant_No_79_EEG	79_EEG_data.mat	Dryad Digital Repository	doi:10.5061/dryad.1nr07	http://dx.doi.org/10.5061/dryad.1nr07	ant-SPLr (MNI: x = 36, y = -45, z = 51)	bistable
Participant_No_32	EEG recording and preprocessing	64 channel Waveguard	2048	hertz	UO	UO:0000106	Participant_No_32_EEG	32_EEG_data.mat	Dryad Digital Repository	doi:10.5061/dryad.1nr07	http://dx.doi.org/10.5061/dryad.1nr07	ant-SPLr (MNI: x = 36, y = -45, z = 51)	bistable
Participant_No_41	EEG recording and preprocessing	64 channel Waveguard	2048	hertz	UO	UO:0000106	Participant_No_41_EEG	41_EEG_data.mat	Dryad Digital Repository	doi:10.5061/dryad.1nr07	http://dx.doi.org/10.5061/dryad.1nr07	ant-SPLr (MNI: x = 36, y = -45, z = 51)	bistable
Participant_No_73	EEG recording and preprocessing	64 channel Waveguard	2048	hertz	UO	UO:0000106	Participant_No_73_EEG	73_EEG_data.mat	Dryad Digital Repository	doi:10.5061/dryad.1nr07	http://dx.doi.org/10.5061/dryad.1nr07	ant-SPLr (MNI: x = 36, y = -45, z = 51)	bistable
Participant_No_36	EEG recording and preprocessing	64 channel Waveguard	2048	hertz	UO	UO:0000106	Participant_No_36_EEG	36_EEG_data.mat	Dryad Digital Repository	doi:10.5061/dryad.1nr07	http://dx.doi.org/10.5061/dryad.1nr07	ant-SPLr (MNI: x = 36, y = -45, z = 51)	bistable
Participant_No_88	EEG recording and preprocessing	64 channel Waveguard	2048	hertz	UO	UO:0000106	Participant_No_88_EEG	88_EEG_data.mat	Dryad Digital Repository	doi:10.5061/dryad.1nr07	http://dx.doi.org/10.5061/dryad.1nr07	ant-SPLr (MNI: x = 36, y = -45, z = 51)	bistable
Participant_No_81	EEG recording and preprocessing	64 channel Waveguard	2048	hertz	UO	UO:0000106	Participant_No_81_EEG	81_EEG_data.mat	Dryad Digital Repository	doi:10.5061/dryad.1nr07	http://dx.doi.org/10.5061/dryad.1nr07	ant-SPLr (MNI: x = 36, y = -45, z = 51)	bistable
Participant_No_80	EEG recording and preprocessing	64 channel Waveguard	2048	hertz	UO	UO:0000106	Participant_No_80_EEG	80_EEG_data.mat	Dryad Digital Repository	doi:10.5061/dryad.1nr07	http://dx.doi.org/10.5061/dryad.1nr07	ant-SPLr (MNI: x = 36, y = -45, z = 51)	bistable
Participant_No_26	EEG recording and preprocessing	64 channel Waveguard	2048	hertz	UO	UO:0000106	Participant_No_26_EEG	26_EEG_data.mat	Dryad Digital Repository	doi:10.5061/dryad.1nr07	http://dx.doi.org/10.5061/dryad.1nr07	ant-SPLr (MNI: x = 36, y = -45, z = 51)	bistable
Participant_No_87	EEG recording and preprocessing	64 channel Waveguard	2048	hertz	UO	UO:0000106	Participant_No_87_EEG	87_EEG_data.mat	Dryad Digital Repository	doi:10.5061/dryad.1nr07	http://dx.doi.org/10.5061/dryad.1nr07	ant-SPLr (MNI: x = 36, y = -45, z = 51)	bistable
Participant_No_35	EEG recording and preprocessing	64 channel Waveguard	2048	hertz	UO	UO:0000106	Participant_No_35_EEG	35_EEG_data.mat	Dryad Digital Repository	doi:10.5061/dryad.1nr07	http://dx.doi.org/10.5061/dryad.1nr07	ant-SPLr (MNI: x = 36, y = -45, z = 51)	bistable
Participant_No_34	EEG recording and preprocessing	64 channel Waveguard	2048	hertz	UO	UO:0000106	Participant_No_34_EEG	34_EEG_data.mat	Dryad Digital Repository	doi:10.5061/dryad.1nr07	http://dx.doi.org/10.5061/dryad.1nr07	ant-SPLr (MNI: x = 36, y = -45, z = 51)	bistable
Participant_No_17	EEG recording and preprocessing	64 channel Waveguard	2048	hertz	UO	UO:0000106	Participant_No_17_EEG	17_EEG_data.mat	Dryad Digital Repository	doi:10.5061/dryad.1nr07	http://dx.doi.org/10.5061/dryad.1nr07	ant-SPLr (MNI: x = 36, y = -45, z = 51)	bistable
Participant_No_71	EEG recording and preprocessing	64 channel Waveguard	2048	hertz	UO	UO:0000106	Participant_No_71_EEG	71_EEG_data.mat	Dryad Digital Repository	doi:10.5061/dryad.1nr07	http://dx.doi.org/10.5061/dryad.1nr07	ant-SPLr (MNI: x = 36, y = -45, z = 51)	bistable
Participant_No_75	EEG recording and preprocessing	64 channel Waveguard	2048	hertz	UO	UO:0000106	Participant_No_75_EEG	75_EEG_data.mat	Dryad Digital Repository	doi:10.5061/dryad.1nr07	http://dx.doi.org/10.5061/dryad.1nr07	ant-SPLr (MNI: x = 36, y = -45, z = 51)	bistable
Participant_No_74	EEG recording and preprocessing	64 channel Waveguard	2048	hertz	UO	UO:0000106	Participant_No_74_EEG	74_EEG_data.mat	Dryad Digital Repository	doi:10.5061/dryad.1nr07	http://dx.doi.org/10.5061/dryad.1nr07	ant-SPLr (MNI: x = 36, y = -45, z = 51)	replay
Participant_No_79	EEG recording and preprocessing	64 channel Waveguard	2048	hertz	UO	UO:0000106	Participant_No_79_EEG	79_EEG_data.mat	Dryad Digital Repository	doi:10.5061/dryad.1nr07	http://dx.doi.org/10.5061/dryad.1nr07	ant-SPLr (MNI: x = 36, y = -45, z = 51)	replay
Participant_No_32	EEG recording and preprocessing	64 channel Waveguard	2048	hertz	UO	UO:0000106	Participant_No_32_EEG	32_EEG_data.mat	Dryad Digital Repository	doi:10.5061/dryad.1nr07	http://dx.doi.org/10.5061/dryad.1nr07	ant-SPLr (MNI: x = 36, y = -45, z = 51)	replay
Participant_No_41	EEG recording and preprocessing	64 channel Waveguard	2048	hertz	UO	UO:0000106	Participant_No_41_EEG	41_EEG_data.mat	Dryad Digital Repository	doi:10.5061/dryad.1nr07	http://dx.doi.org/10.5061/dryad.1nr07	ant-SPLr (MNI: x = 36, y = -45, z = 51)	replay
Participant_No_73	EEG recording and preprocessing	64 channel Waveguard	2048	hertz	UO	UO:0000106	Participant_No_73_EEG	73_EEG_data.mat	Dryad Digital Repository	doi:10.5061/dryad.1nr07	http://dx.doi.org/10.5061/dryad.1nr07	ant-SPLr (MNI: x = 36, y = -45, z = 51)	replay
Participant_No_36	EEG recording and preprocessing	64 channel Waveguard	2048	hertz	UO	UO:0000106	Participant_No_36_EEG	36_EEG_data.mat	Dryad Digital Repository	doi:10.5061/dryad.1nr07	http://dx.doi.org/10.5061/dryad.1nr07	ant-SPLr (MNI: x = 36, y = -45, z = 51)	replay
Participant_No_88	EEG recording and preprocessing	64 channel Waveguard	2048	hertz	UO	UO:0000106	Participant_No_88_EEG	88_EEG_data.mat	Dryad Digital Repository	doi:10.5061/dryad.1nr07	http://dx.doi.org/10.5061/dryad.1nr07	ant-SPLr (MNI: x = 36, y = -45, z = 51)	replay
Participant_No_81	EEG recording and preprocessing	64 channel Waveguard	2048	hertz	UO	UO:0000106	Participant_No_81_EEG	81_EEG_data.mat	Dryad Digital Repository	doi:10.5061/dryad.1nr07	http://dx.doi.org/10.5061/dryad.1nr07	ant-SPLr (MNI: x = 36, y = -45, z = 51)	replay
Participant_No_80	EEG recording and preprocessing	64 channel Waveguard	2048	hertz	UO	UO:0000106	Participant_No_80_EEG	80_EEG_data.mat	Dryad Digital Repository	doi:10.5061/dryad.1nr07	http://dx.doi.org/10.5061/dryad.1nr07	ant-SPLr (MNI: x = 36, y = -45, z = 51)	replay
Participant_No_26	EEG recording and preprocessing	64 channel Waveguard	2048	hertz	UO	UO:0000106	Participant_No_26_EEG	26_EEG_data.mat	Dryad Digital Repository	doi:10.5061/dryad.1nr07	http://dx.doi.org/10.5061/dryad.1nr07	ant-SPLr (MNI: x = 36, y = -45, z = 51)	replay
Participant_No_87	EEG recording and preprocessing	64 channel Waveguard	2048	hertz	UO	UO:0000106	Participant_No_87_EEG	87_EEG_data.mat	Dryad Digital Repository	doi:10.5061/dryad.1nr07	http://dx.doi.org/10.5061/dryad.1nr07	ant-SPLr (MNI: x = 36, y = -45, z = 51)	replay
Participant_No_35	EEG recording and preprocessing	64 channel Waveguard	2048	hertz	UO	UO:0000106	Participant_No_35_EEG	35_EEG_data.mat	Dryad Digital Repository	doi:10.5061/dryad.1nr07	http://dx.doi.org/10.5061/dryad.1nr07	ant-SPLr (MNI: x = 36, y = -45, z = 51)	replay
Participant_No_34	EEG recording and preprocessing	64 channel Waveguard	2048	hertz	UO	UO:0000106	Participant_No_34_EEG	34_EEG_data.mat	Dryad Digital Repository	doi:10.5061/dryad.1nr07	http://dx.doi.org/10.5061/dryad.1nr07	ant-SPLr (MNI: x = 36, y = -45, z = 51)	replay
Participant_No_17	EEG recording and preprocessing	64 channel Waveguard	2048	hertz	UO	UO:0000106	Participant_No_17_EEG	17_EEG_data.mat	Dryad Digital Repository	doi:10.5061/dryad.1nr07	http://dx.doi.org/10.5061/dryad.1nr07	ant-SPLr (MNI: x = 36, y = -45, z = 51)	replay
Participant_No_71	EEG recording and preprocessing	64 channel Waveguard	2048	hertz	UO	UO:0000106	Participant_No_71_EEG	71_EEG_data.mat	Dryad Digital Repository	doi:10.5061/dryad.1nr07	http://dx.doi.org/10.5061/dryad.1nr07	ant-SPLr (MNI: x = 36, y = -45, z = 51)	replay
Participant_No_75	EEG recording and preprocessing	64 channel Waveguard	2048	hertz	UO	UO:0000106	Participant_No_75_EEG	75_EEG_data.mat	Dryad Digital Repository	doi:10.5061/dryad.1nr07	http://dx.doi.org/10.5061/dryad.1nr07	ant-SPLr (MNI: x = 36, y = -45, z = 51)	replay
Participant_No_74	EEG recording and preprocessing	64 channel Waveguard	2048	hertz	UO	UO:0000106	Participant_No_74_EEG	74_EEG_data.mat	Dryad Digital Repository	doi:10.5061/dryad.1nr07	http://dx.doi.org/10.5061/dryad.1nr07	ant-SPLr (MNI: x = 36, y = -45, z = 51)	fixation
Participant_No_79	EEG recording and preprocessing	64 channel Waveguard	2048	hertz	UO	UO:0000106	Participant_No_79_EEG	79_EEG_data.mat	Dryad Digital Repository	doi:10.5061/dryad.1nr07	http://dx.doi.org/10.5061/dryad.1nr07	ant-SPLr (MNI: x = 36, y = -45, z = 51)	fixation
Participant_No_32	EEG recording and preprocessing	64 channel Waveguard	2048	hertz	UO	UO:0000106	Participant_No_32_EEG	32_EEG_data.mat	Dryad Digital Repository	doi:10.5061/dryad.1nr07	http://dx.doi.org/10.5061/dryad.1nr07	ant-SPLr (MNI: x = 36, y = -45, z = 51)	fixation
Participant_No_41	EEG recording and preprocessing	64 channel Waveguard	2048	hertz	UO	UO:0000106	Participant_No_41_EEG	41_EEG_data.mat	Dryad Digital Repository	doi:10.5061/dryad.1nr07	http://dx.doi.org/10.5061/dryad.1nr07	ant-SPLr (MNI: x = 36, y = -45, z = 51)	fixation
Participant_No_73	EEG recording and preprocessing	64 channel Waveguard	2048	hertz	UO	UO:0000106	Participant_No_73_EEG	73_EEG_data.mat	Dryad Digital Repository	doi:10.5061/dryad.1nr07	http://dx.doi.org/10.5061/dryad.1nr07	ant-SPLr (MNI: x = 36, y = -45, z = 51)	fixation
Participant_No_36	EEG recording and preprocessing	64 channel Waveguard	2048	hertz	UO	UO:0000106	Participant_No_36_EEG	36_EEG_data.mat	Dryad Digital Repository	doi:10.5061/dryad.1nr07	http://dx.doi.org/10.5061/dryad.1nr07	ant-SPLr (MNI: x = 36, y = -45, z = 51)	fixation
Participant_No_88	EEG recording and preprocessing	64 channel Waveguard	2048	hertz	UO	UO:0000106	Participant_No_88_EEG	88_EEG_data.mat	Dryad Digital Repository	doi:10.5061/dryad.1nr07	http://dx.doi.org/10.5061/dryad.1nr07	ant-SPLr (MNI: x = 36, y = -45, z = 51)	fixation
Participant_No_81	EEG recording and preprocessing	64 channel Waveguard	2048	hertz	UO	UO:0000106	Participant_No_81_EEG	81_EEG_data.mat	Dryad Digital Repository	doi:10.5061/dryad.1nr07	http://dx.doi.org/10.5061/dryad.1nr07	ant-SPLr (MNI: x = 36, y = -45, z = 51)	fixation
Participant_No_80	EEG recording and preprocessing	64 channel Waveguard	2048	hertz	UO	UO:0000106	Participant_No_80_EEG	80_EEG_data.mat	Dryad Digital Repository	doi:10.5061/dryad.1nr07	http://dx.doi.org/10.5061/dryad.1nr07	ant-SPLr (MNI: x = 36, y = -45, z = 51)	fixation
Participant_No_26	EEG recording and preprocessing	64 channel Waveguard	2048	hertz	UO	UO:0000106	Participant_No_26_EEG	26_EEG_data.mat	Dryad Digital Repository	doi:10.5061/dryad.1nr07	http://dx.doi.org/10.5061/dryad.1nr07	ant-SPLr (MNI: x = 36, y = -45, z = 51)	fixation
Participant_No_87	EEG recording and preprocessing	64 channel Waveguard	2048	hertz	UO	UO:0000106	Participant_No_87_EEG	87_EEG_data.mat	Dryad Digital Repository	doi:10.5061/dryad.1nr07	http://dx.doi.org/10.5061/dryad.1nr07	ant-SPLr (MNI: x = 36, y = -45, z = 51)	fixation
Participant_No_35	EEG recording and preprocessing	64 channel Waveguard	2048	hertz	UO	UO:0000106	Participant_No_35_EEG	35_EEG_data.mat	Dryad Digital Repository	doi:10.5061/dryad.1nr07	http://dx.doi.org/10.5061/dryad.1nr07	ant-SPLr (MNI: x = 36, y = -45, z = 51)	fixation
Participant_No_34	EEG recording and preprocessing	64 channel Waveguard	2048	hertz	UO	UO:0000106	Participant_No_34_EEG	34_EEG_data.mat	Dryad Digital Repository	doi:10.5061/dryad.1nr07	http://dx.doi.org/10.5061/dryad.1nr07	ant-SPLr (MNI: x = 36, y = -45, z = 51)	fixation
Participant_No_17	EEG recording and preprocessing	64 channel Waveguard	2048	hertz	UO	UO:0000106	Participant_No_17_EEG	17_EEG_data.mat	Dryad Digital Repository	doi:10.5061/dryad.1nr07	http://dx.doi.org/10.5061/dryad.1nr07	ant-SPLr (MNI: x = 36, y = -45, z = 51)	fixation
Participant_No_71	EEG recording and preprocessing	64 channel Waveguard	2048	hertz	UO	UO:0000106	Participant_No_71_EEG	71_EEG_data.mat	Dryad Digital Repository	doi:10.5061/dryad.1nr07	http://dx.doi.org/10.5061/dryad.1nr07	ant-SPLr (MNI: x = 36, y = -45, z = 51)	fixation
Participant_No_75	EEG recording and preprocessing	64 channel Waveguard	2048	hertz	UO	UO:0000106	Participant_No_75_EEG	75_EEG_data.mat	Dryad Digital Repository	doi:10.5061/dryad.1nr07	http://dx.doi.org/10.5061/dryad.1nr07	ant-SPLr (MNI: x = 36, y = -45, z = 51)	fixation
Participant_No_74	EEG recording and preprocessing	64 channel Waveguard	2048	hertz	UO	UO:0000106	Participant_No_74_EEG	74_EEG_data.mat	Dryad Digital Repository	doi:10.5061/dryad.1nr07	http://dx.doi.org/10.5061/dryad.1nr07	post-SPLr (MNI: x = 38, y = -64, z = 32)	bistable
Participant_No_79	EEG recording and preprocessing	64 channel Waveguard	2048	hertz	UO	UO:0000106	Participant_No_79_EEG	79_EEG_data.mat	Dryad Digital Repository	doi:10.5061/dryad.1nr07	http://dx.doi.org/10.5061/dryad.1nr07	post-SPLr (MNI: x = 38, y = -64, z = 32)	bistable
Participant_No_32	EEG recording and preprocessing	64 channel Waveguard	2048	hertz	UO	UO:0000106	Participant_No_32_EEG	32_EEG_data.mat	Dryad Digital Repository	doi:10.5061/dryad.1nr07	http://dx.doi.org/10.5061/dryad.1nr07	post-SPLr (MNI: x = 38, y = -64, z = 32)	bistable
Participant_No_41	EEG recording and preprocessing	64 channel Waveguard	2048	hertz	UO	UO:0000106	Participant_No_41_EEG	41_EEG_data.mat	Dryad Digital Repository	doi:10.5061/dryad.1nr07	http://dx.doi.org/10.5061/dryad.1nr07	post-SPLr (MNI: x = 38, y = -64, z = 32)	bistable
Participant_No_73	EEG recording and preprocessing	64 channel Waveguard	2048	hertz	UO	UO:0000106	Participant_No_73_EEG	73_EEG_data.mat	Dryad Digital Repository	doi:10.5061/dryad.1nr07	http://dx.doi.org/10.5061/dryad.1nr07	post-SPLr (MNI: x = 38, y = -64, z = 32)	bistable
Participant_No_36	EEG recording and preprocessing	64 channel Waveguard	2048	hertz	UO	UO:0000106	Participant_No_36_EEG	36_EEG_data.mat	Dryad Digital Repository	doi:10.5061/dryad.1nr07	http://dx.doi.org/10.5061/dryad.1nr07	post-SPLr (MNI: x = 38, y = -64, z = 32)	bistable
Participant_No_88	EEG recording and preprocessing	64 channel Waveguard	2048	hertz	UO	UO:0000106	Participant_No_88_EEG	88_EEG_data.mat	Dryad Digital Repository	doi:10.5061/dryad.1nr07	http://dx.doi.org/10.5061/dryad.1nr07	post-SPLr (MNI: x = 38, y = -64, z = 32)	bistable
Participant_No_81	EEG recording and preprocessing	64 channel Waveguard	2048	hertz	UO	UO:0000106	Participant_No_81_EEG	81_EEG_data.mat	Dryad Digital Repository	doi:10.5061/dryad.1nr07	http://dx.doi.org/10.5061/dryad.1nr07	post-SPLr (MNI: x = 38, y = -64, z = 32)	bistable
Participant_No_80	EEG recording and preprocessing	64 channel Waveguard	2048	hertz	UO	UO:0000106	Participant_No_80_EEG	80_EEG_data.mat	Dryad Digital Repository	doi:10.5061/dryad.1nr07	http://dx.doi.org/10.5061/dryad.1nr07	post-SPLr (MNI: x = 38, y = -64, z = 32)	bistable
Participant_No_26	EEG recording and preprocessing	64 channel Waveguard	2048	hertz	UO	UO:0000106	Participant_No_26_EEG	26_EEG_data.mat	Dryad Digital Repository	doi:10.5061/dryad.1nr07	http://dx.doi.org/10.5061/dryad.1nr07	post-SPLr (MNI: x = 38, y = -64, z = 32)	bistable
Participant_No_87	EEG recording and preprocessing	64 channel Waveguard	2048	hertz	UO	UO:0000106	Participant_No_87_EEG	87_EEG_data.mat	Dryad Digital Repository	doi:10.5061/dryad.1nr07	http://dx.doi.org/10.5061/dryad.1nr07	post-SPLr (MNI: x = 38, y = -64, z = 32)	bistable
Participant_No_35	EEG recording and preprocessing	64 channel Waveguard	2048	hertz	UO	UO:0000106	Participant_No_35_EEG	35_EEG_data.mat	Dryad Digital Repository	doi:10.5061/dryad.1nr07	http://dx.doi.org/10.5061/dryad.1nr07	post-SPLr (MNI: x = 38, y = -64, z = 32)	bistable
Participant_No_34	EEG recording and preprocessing	64 channel Waveguard	2048	hertz	UO	UO:0000106	Participant_No_34_EEG	34_EEG_data.mat	Dryad Digital Repository	doi:10.5061/dryad.1nr07	http://dx.doi.org/10.5061/dryad.1nr07	post-SPLr (MNI: x = 38, y = -64, z = 32)	bistable
Participant_No_17	EEG recording and preprocessing	64 channel Waveguard	2048	hertz	UO	UO:0000106	Participant_No_17_EEG	17_EEG_data.mat	Dryad Digital Repository	doi:10.5061/dryad.1nr07	http://dx.doi.org/10.5061/dryad.1nr07	post-SPLr (MNI: x = 38, y = -64, z = 32)	bistable
Participant_No_71	EEG recording and preprocessing	64 channel Waveguard	2048	hertz	UO	UO:0000106	Participant_No_71_EEG	71_EEG_data.mat	Dryad Digital Repository	doi:10.5061/dryad.1nr07	http://dx.doi.org/10.5061/dryad.1nr07	post-SPLr (MNI: x = 38, y = -64, z = 32)	bistable
Participant_No_75	EEG recording and preprocessing	64 channel Waveguard	2048	hertz	UO	UO:0000106	Participant_No_75_EEG	75_EEG_data.mat	Dryad Digital Repository	doi:10.5061/dryad.1nr07	http://dx.doi.org/10.5061/dryad.1nr07	post-SPLr (MNI: x = 38, y = -64, z = 32)	bistable
Participant_No_74	EEG recording and preprocessing	64 channel Waveguard	2048	hertz	UO	UO:0000106	Participant_No_74_EEG	74_EEG_data.mat	Dryad Digital Repository	doi:10.5061/dryad.1nr07	http://dx.doi.org/10.5061/dryad.1nr07	post-SPLr (MNI: x = 38, y = -64, z = 32)	replay
Participant_No_79	EEG recording and preprocessing	64 channel Waveguard	2048	hertz	UO	UO:0000106	Participant_No_79_EEG	79_EEG_data.mat	Dryad Digital Repository	doi:10.5061/dryad.1nr07	http://dx.doi.org/10.5061/dryad.1nr07	post-SPLr (MNI: x = 38, y = -64, z = 32)	replay
Participant_No_32	EEG recording and preprocessing	64 channel Waveguard	2048	hertz	UO	UO:0000106	Participant_No_32_EEG	32_EEG_data.mat	Dryad Digital Repository	doi:10.5061/dryad.1nr07	http://dx.doi.org/10.5061/dryad.1nr07	post-SPLr (MNI: x = 38, y = -64, z = 32)	replay
Participant_No_41	EEG recording and preprocessing	64 channel Waveguard	2048	hertz	UO	UO:0000106	Participant_No_41_EEG	41_EEG_data.mat	Dryad Digital Repository	doi:10.5061/dryad.1nr07	http://dx.doi.org/10.5061/dryad.1nr07	post-SPLr (MNI: x = 38, y = -64, z = 32)	replay
Participant_No_73	EEG recording and preprocessing	64 channel Waveguard	2048	hertz	UO	UO:0000106	Participant_No_73_EEG	73_EEG_data.mat	Dryad Digital Repository	doi:10.5061/dryad.1nr07	http://dx.doi.org/10.5061/dryad.1nr07	post-SPLr (MNI: x = 38, y = -64, z = 32)	replay
Participant_No_36	EEG recording and preprocessing	64 channel Waveguard	2048	hertz	UO	UO:0000106	Participant_No_36_EEG	36_EEG_data.mat	Dryad Digital Repository	doi:10.5061/dryad.1nr07	http://dx.doi.org/10.5061/dryad.1nr07	post-SPLr (MNI: x = 38, y = -64, z = 32)	replay
Participant_No_88	EEG recording and preprocessing	64 channel Waveguard	2048	hertz	UO	UO:0000106	Participant_No_88_EEG	88_EEG_data.mat	Dryad Digital Repository	doi:10.5061/dryad.1nr07	http://dx.doi.org/10.5061/dryad.1nr07	post-SPLr (MNI: x = 38, y = -64, z = 32)	replay
Participant_No_81	EEG recording and preprocessing	64 channel Waveguard	2048	hertz	UO	UO:0000106	Participant_No_81_EEG	81_EEG_data.mat	Dryad Digital Repository	doi:10.5061/dryad.1nr07	http://dx.doi.org/10.5061/dryad.1nr07	post-SPLr (MNI: x = 38, y = -64, z = 32)	replay
Participant_No_80	EEG recording and preprocessing	64 channel Waveguard	2048	hertz	UO	UO:0000106	Participant_No_80_EEG	80_EEG_data.mat	Dryad Digital Repository	doi:10.5061/dryad.1nr07	http://dx.doi.org/10.5061/dryad.1nr07	post-SPLr (MNI: x = 38, y = -64, z = 32)	replay
Participant_No_26	EEG recording and preprocessing	64 channel Waveguard	2048	hertz	UO	UO:0000106	Participant_No_26_EEG	26_EEG_data.mat	Dryad Digital Repository	doi:10.5061/dryad.1nr07	http://dx.doi.org/10.5061/dryad.1nr07	post-SPLr (MNI: x = 38, y = -64, z = 32)	replay
Participant_No_87	EEG recording and preprocessing	64 channel Waveguard	2048	hertz	UO	UO:0000106	Participant_No_87_EEG	87_EEG_data.mat	Dryad Digital Repository	doi:10.5061/dryad.1nr07	http://dx.doi.org/10.5061/dryad.1nr07	post-SPLr (MNI: x = 38, y = -64, z = 32)	replay
Participant_No_35	EEG recording and preprocessing	64 channel Waveguard	2048	hertz	UO	UO:0000106	Participant_No_35_EEG	35_EEG_data.mat	Dryad Digital Repository	doi:10.5061/dryad.1nr07	http://dx.doi.org/10.5061/dryad.1nr07	post-SPLr (MNI: x = 38, y = -64, z = 32)	replay
Participant_No_34	EEG recording and preprocessing	64 channel Waveguard	2048	hertz	UO	UO:0000106	Participant_No_34_EEG	34_EEG_data.mat	Dryad Digital Repository	doi:10.5061/dryad.1nr07	http://dx.doi.org/10.5061/dryad.1nr07	post-SPLr (MNI: x = 38, y = -64, z = 32)	replay
Participant_No_17	EEG recording and preprocessing	64 channel Waveguard	2048	hertz	UO	UO:0000106	Participant_No_17_EEG	17_EEG_data.mat	Dryad Digital Repository	doi:10.5061/dryad.1nr07	http://dx.doi.org/10.5061/dryad.1nr07	post-SPLr (MNI: x = 38, y = -64, z = 32)	replay
Participant_No_71	EEG recording and preprocessing	64 channel Waveguard	2048	hertz	UO	UO:0000106	Participant_No_71_EEG	71_EEG_data.mat	Dryad Digital Repository	doi:10.5061/dryad.1nr07	http://dx.doi.org/10.5061/dryad.1nr07	post-SPLr (MNI: x = 38, y = -64, z = 32)	replay
Participant_No_75	EEG recording and preprocessing	64 channel Waveguard	2048	hertz	UO	UO:0000106	Participant_No_75_EEG	75_EEG_data.mat	Dryad Digital Repository	doi:10.5061/dryad.1nr07	http://dx.doi.org/10.5061/dryad.1nr07	post-SPLr (MNI: x = 38, y = -64, z = 32)	replay
Participant_No_74	EEG recording and preprocessing	64 channel Waveguard	2048	hertz	UO	UO:0000106	Participant_No_74_EEG	74_EEG_data.mat	Dryad Digital Repository	doi:10.5061/dryad.1nr07	http://dx.doi.org/10.5061/dryad.1nr07	post-SPLr (MNI: x = 38, y = -64, z = 32)	fixation
Participant_No_79	EEG recording and preprocessing	64 channel Waveguard	2048	hertz	UO	UO:0000106	Participant_No_79_EEG	79_EEG_data.mat	Dryad Digital Repository	doi:10.5061/dryad.1nr07	http://dx.doi.org/10.5061/dryad.1nr07	post-SPLr (MNI: x = 38, y = -64, z = 32)	fixation
Participant_No_32	EEG recording and preprocessing	64 channel Waveguard	2048	hertz	UO	UO:0000106	Participant_No_32_EEG	32_EEG_data.mat	Dryad Digital Repository	doi:10.5061/dryad.1nr07	http://dx.doi.org/10.5061/dryad.1nr07	post-SPLr (MNI: x = 38, y = -64, z = 32)	fixation
Participant_No_41	EEG recording and preprocessing	64 channel Waveguard	2048	hertz	UO	UO:0000106	Participant_No_41_EEG	41_EEG_data.mat	Dryad Digital Repository	doi:10.5061/dryad.1nr07	http://dx.doi.org/10.5061/dryad.1nr07	post-SPLr (MNI: x = 38, y = -64, z = 32)	fixation
Participant_No_73	EEG recording and preprocessing	64 channel Waveguard	2048	hertz	UO	UO:0000106	Participant_No_73_EEG	73_EEG_data.mat	Dryad Digital Repository	doi:10.5061/dryad.1nr07	http://dx.doi.org/10.5061/dryad.1nr07	post-SPLr (MNI: x = 38, y = -64, z = 32)	fixation
Participant_No_36	EEG recording and preprocessing	64 channel Waveguard	2048	hertz	UO	UO:0000106	Participant_No_36_EEG	36_EEG_data.mat	Dryad Digital Repository	doi:10.5061/dryad.1nr07	http://dx.doi.org/10.5061/dryad.1nr07	post-SPLr (MNI: x = 38, y = -64, z = 32)	fixation
Participant_No_88	EEG recording and preprocessing	64 channel Waveguard	2048	hertz	UO	UO:0000106	Participant_No_88_EEG	88_EEG_data.mat	Dryad Digital Repository	doi:10.5061/dryad.1nr07	http://dx.doi.org/10.5061/dryad.1nr07	post-SPLr (MNI: x = 38, y = -64, z = 32)	fixation
Participant_No_81	EEG recording and preprocessing	64 channel Waveguard	2048	hertz	UO	UO:0000106	Participant_No_81_EEG	81_EEG_data.mat	Dryad Digital Repository	doi:10.5061/dryad.1nr07	http://dx.doi.org/10.5061/dryad.1nr07	post-SPLr (MNI: x = 38, y = -64, z = 32)	fixation
Participant_No_80	EEG recording and preprocessing	64 channel Waveguard	2048	hertz	UO	UO:0000106	Participant_No_80_EEG	80_EEG_data.mat	Dryad Digital Repository	doi:10.5061/dryad.1nr07	http://dx.doi.org/10.5061/dryad.1nr07	post-SPLr (MNI: x = 38, y = -64, z = 32)	fixation
Participant_No_26	EEG recording and preprocessing	64 channel Waveguard	2048	hertz	UO	UO:0000106	Participant_No_26_EEG	26_EEG_data.mat	Dryad Digital Repository	doi:10.5061/dryad.1nr07	http://dx.doi.org/10.5061/dryad.1nr07	post-SPLr (MNI: x = 38, y = -64, z = 32)	fixation
Participant_No_87	EEG recording and preprocessing	64 channel Waveguard	2048	hertz	UO	UO:0000106	Participant_No_87_EEG	87_EEG_data.mat	Dryad Digital Repository	doi:10.5061/dryad.1nr07	http://dx.doi.org/10.5061/dryad.1nr07	post-SPLr (MNI: x = 38, y = -64, z = 32)	fixation
Participant_No_35	EEG recording and preprocessing	64 channel Waveguard	2048	hertz	UO	UO:0000106	Participant_No_35_EEG	35_EEG_data.mat	Dryad Digital Repository	doi:10.5061/dryad.1nr07	http://dx.doi.org/10.5061/dryad.1nr07	post-SPLr (MNI: x = 38, y = -64, z = 32)	fixation
Participant_No_34	EEG recording and preprocessing	64 channel Waveguard	2048	hertz	UO	UO:0000106	Participant_No_34_EEG	34_EEG_data.mat	Dryad Digital Repository	doi:10.5061/dryad.1nr07	http://dx.doi.org/10.5061/dryad.1nr07	post-SPLr (MNI: x = 38, y = -64, z = 32)	fixation
Participant_No_17	EEG recording and preprocessing	64 channel Waveguard	2048	hertz	UO	UO:0000106	Participant_No_17_EEG	17_EEG_data.mat	Dryad Digital Repository	doi:10.5061/dryad.1nr07	http://dx.doi.org/10.5061/dryad.1nr07	post-SPLr (MNI: x = 38, y = -64, z = 32)	fixation
Participant_No_71	EEG recording and preprocessing	64 channel Waveguard	2048	hertz	UO	UO:0000106	Participant_No_71_EEG	71_EEG_data.mat	Dryad Digital Repository	doi:10.5061/dryad.1nr07	http://dx.doi.org/10.5061/dryad.1nr07	post-SPLr (MNI: x = 38, y = -64, z = 32)	fixation
Participant_No_75	EEG recording and preprocessing	64 channel Waveguard	2048	hertz	UO	UO:0000106	Participant_No_75_EEG	75_EEG_data.mat	Dryad Digital Repository	doi:10.5061/dryad.1nr07	http://dx.doi.org/10.5061/dryad.1nr07	post-SPLr (MNI: x = 38, y = -64, z = 32)	fixation
